# Supplementary material for: Spatiotemporal and Quantitative Monitoring of the Fate of ‘Candidatus Phytoplasma Solani’ in Tomato Plants Infected by Grafting
Source: Pathogens. 2021 Jun 26;10(7):811. doi: 10.3390/pathogens10070811 (PMC8308695; doi:10.3390/pathogens10070811)
Supplement: Supplementary file 1 [file pathogens-10-00811-s001.zip]

Archive with 1 entries (1 files):
- pathogens-1225373-supplementary.xlsx
