# Supplementary material for: Spatiotemporal and Quantitative Monitoring of the Fate of ‘Candidatus Phytoplasma Solani’ in Tomato Plants Infected by Grafting
Source: Pathogens. 2021 Jun 26;10(7):811. doi: 10.3390/pathogens10070811 (PMC8308695; doi:10.3390/pathogens10070811)
Supplement: Supplementary file 1 [file pathogens-10-00811-s001.zip › pathogens-1225373-supplementary.xlsx]

## Sheet: S1
"Spatiotemporal and quantitative monitoring of the fate of 'Candidatus Phytoplasma solani' in tomato plants infected by grafting" Gaia Carminati, Vittorio Brusa, Alberto Loschi, Paolo Ermacora and Marta Martini* * Correspondence: marta.martini@uniud.it
Table S1: extended report of the obtained data, divided by target ('Ca. P. solani' and Tomato cv. Micro-Tom). Errors for the technical replicates were calculated as the higher value between the maximum semi-dispersion and the instrument sensibility. For the ratio between phytoplasma GU and plant DNA, the uncertainty propagation was estimed as the maximum semidispersion between the maximum and the…
			Ca. P. solani'			Tomato cv. Micro-Tom
Compartment	Plant	Date	Ct	Mean Cycle	GU/uL	Ct	Mean Cycle	ng /uL	Ratio (GU/ng)
Apex	10-8	2020-06-12	21,33 21,38	21,355 ± 0,025	1,00E+04 ± 02E+02	22,82 22,75	22,785 ± 0,035	3,29E+00 ± 1,66E-03	3,04E+03 ± 5,15E+01
Apex	19-7	2020-06-12	30,23 30,27	30,25 ± 0,02	2,45E+01 ± 33E-02	22,68 22,75	22,715 ± 0,035	3,46E+00 ± 1,74E-03	7,08E+00 ± 9,58E-02
Apex	17-5	2020-06-12	24,48 24,58	24,53 ± 0,05	1,17E+03 ± 40E+00	22,75 22,58	22,665 ± 0,085	3,59E+00 ± 4,39E-03	3,26E+02 ± 1,11E+01
Apex	11-2	2020-06-12	27,38 27,38	27,38 ± 0,01	1,71E+02 ± 01E+00	23,02 22,72	22,87 ± 0,15	3,10E+00 ± 6,69E-03	5,51E+01 ± 3,72E-01
Apex	3-8	2020-06-12	27,49 28,30	27,895 ± 0,405	1,20E+02 ± 33E+00	23,02 22,81	22,915 ± 0,105	3,00E+00 ± 4,53E-03	4,02E+01 ± 1,12E+01
Upper Leaves	10-8	2020-06-12	21,63 21,2	21,415 ± 0,215	9,62E+03 ± 14E+02	23,68 23,74	23,71 ± 0,03	1,69E+00 ± 7,30E-04	5,69E+03 ± 8,30E+02
Upper Leaves	19-7	2020-06-12	27,55 28,1	27,845 ± 0,295	1,25E+02 ± 25E+00	23,68 23,77	23,725 ± 0,045	1,67E+00 ± 1,08E-03	7,44E+01 ± 1,49E+01
Upper Leaves	17-5	2020-06-12	25,2 24,9	25,05 ± 0,15	8,24E+02 ± 84E+00	23,55 23,49	23,52 ± 0,03	1,94E+00 ± 8,37E-04	4,25E+02 ± 4,32E+01
Upper Leaves	11-2	2020-06-12	27,59 27,8	27,695 ± 0,105	1,38E+02 ± 10E+00	24,67 24,4	24,535 ± 0,135	9,35E-01 ± 1,82E-03	1,47E+02 ± 1,05E+01
Upper Leaves	3-8	2020-06-12	24,55 24,6	24,585 ± 0,035	1,13E+03 ± 27E+00	23,64 23,75	23,695 ± 0,055	1,71E+00 ± 1,35E-03	6,60E+02 ± 1,56E+01
Lower Leaves	10-8	2020-06-12	32,53 32,23	32,38 ± 0,15	5,80E+00 ± 59E-02	22,98 22,79	22,885 ± 0,095	3,06E+00 ± 4,19E-03	1,90E+00 ± 1,93E-01
Lower Leaves	19-7	2020-06-12	33,45 33,89	33,67 ± 0,22	2,43E+00 ± 36E-02	22,93 22,89	22,91 ± 0,02	3,01E+00 ± 8,65E-04	8,07E-01 ± 1,20E-01
Lower Leaves	17-5	2020-06-12	26,21 26,26	26,235 ± 0,025	3,70E+02 ± 06E+00	22,97 23,74	23,355 ± 0,385	2,18E+00 ± 1,22E-02	1,69E+02 ± 2,88E+00
Lower Leaves	11-2	2020-06-12	26,25 26,31	26,28 ± 0,03	3,59E+02 ± 07E+00	23,8 23,13	23,465 ± 0,335	2,02E+00 ± 9,82E-03	1,78E+02 ± 3,62E+00
Lower Leaves	3-8	2020-06-12	38,7 38,70	38,7 ± 0,01	8,09E-02 ± 27E-04	22,83 22,78	22,805 ± 0,025	3,24E+00 ± 1,17E-03	2,50E-02 ± 8,44E-04
Roots	10-8	2020-06-12	24,62 25,32	24,97 ± 0,35	8,70E+02 ± 02E+02	22,83 23,04	22,935 ± 0,105	2,48E+00 ± 3,81E-03	3,50E+04 ± 8,37E+01
Roots	19-7	2020-06-12	25,58 26,28	25,93 ± 0,35	4,54E+02 ± 01E+02	22,67 22,74	22,705 ± 0,035	2,94E+00 ± 1,50E-03	1,55E+04 ± 3,69E+01
Roots	17-5	2020-06-12	28,46 29,26	28,86 ± 0,4	6,27E+01 ± 17E+00	23,14 23,65	23,395 ± 0,255	1,78E+00 ± 6,65E-03	3,53E+03 ± 9,70E+00
Roots	11-2	2020-06-12	25,48 25,52	25,5 ± 0,02	6,08E+02 ± 08E+00	22,95 22,82	22,885 ± 0,065	2,58E+00 ± 2,45E-03	2,36E+04 ± 3,19E+00
Roots	3-8	2020-06-12	36,86 30,53	33,695 ± 3,165	2,39E+00 ± 10E+00	22,94 22,79	22,865 ± 0,075	2,62E+00 ± 2,86E-03	9,12E+01 ± 3,83E+00
Apex	23-3	2020-06-15	20,88 20,86	20,87 ± 0,01	1,39E+04 ± 94E+00	23,12 23,06	23,09 ± 0,03	2,64E+00 ± 1,14E-03	5,26E+03 ± 3,56E+01
Apex	21-1	2020-06-15	23 22,74	22,87 ± 0,13	3,60E+03 ± 03E+02	23,03 23,07	23,05 ± 0,02	2,72E+00 ± 7,82E-04	1,32E+03 ± 1,16E+02
Apex	6-3	2020-06-15	24,18 24,16	24,17 ± 0,01	1,49E+03 ± 10E+00	23,84 23,63	23,735 ± 0,105	1,66E+00 ± 2,51E-03	8,99E+02 ± 6,09E+00
Apex	11-3	2020-06-15	31,25 32,22	31,735 ± 0,485	8,98E+00 ± 03E+00	24,01 23,87	23,94 ± 0,07	1,43E+00 ± 1,44E-03	6,26E+00 ± 2,09E+00
Apex	5-3	2020-06-15	20,39 20,44	20,415 ± 0,025	1,89E+04 ± 03E+02	23,06 23,04	23,05 ± 0,01	2,72E+00 ± 3,91E-04	6,95E+03 ± 1,18E+02
Upper Leaves	23-3	2020-06-15	21,6 21,4	21,48 ± 0,12	9,20E+03 ± 07E+02	24,52 24,52	24,52 ± 0,01	9,45E-01 ± 1,02E-04	9,74E+03 ± 7,91E+02
Upper Leaves	21-1	2020-06-15	24,02 24,0	24,02 ± 0,01	1,65E+03 ± 06E+00	23,8 23,71	23,755 ± 0,045	1,64E+00 ± 1,06E-03	1,01E+03 ± 3,41E+00
Upper Leaves	6-3	2020-06-15	29,08 29,01	29,045 ± 0,035	5,53E+01 ± 01E+00	23,75 23,57	23,66 ± 0,09	1,75E+00 ± 2,27E-03	3,15E+01 ± 7,48E-01
Upper Leaves	11-3	2020-06-15	29,77 30,5	30,13 ± 0,36	2,66E+01 ± 07E+00	24,37 24,63	24,5 ± 0,13	9,59E-01 ± 1,79E-03	2,77E+01 ± 6,83E+00
Upper Leaves	5-3	2020-06-15	19,28 19,4	19,35 ± 0,07	3,88E+04 ± 18E+02	24,81 24,63	24,72 ± 0,09	8,18E-01 ± 1,06E-03	4,75E+04 ± 2,25E+03
Lower Leaves	23-3	2020-06-15	21,31 21,43	21,37 ± 0,06	9,92E+03 ± 04E+02	23,66 23,75	23,705 ± 0,045	1,70E+00 ± 1,10E-03	5,84E+03 ± 2,37E+02
Lower Leaves	21-1	2020-06-15	30,6 31,59	31,095 ± 0,495	1,38E+01 ± 05E+00	23 22,87	22,935 ± 0,065	2,95E+00 ± 2,76E-03	4,68E+00 ± 1,60E+00
Lower Leaves	6-3	2020-06-15	23,34 23,33	23,335 ± 0,005	2,63E+03 ± 09E+00	22,73 22,67	22,7 ± 0,03	3,50E+00 ± 1,51E-03	7,51E+02 ± 2,54E+00
Lower Leaves	11-3	2020-06-15	32,41 32,11	32,26 ± 0,15	6,30E+00 ± 64E-02	23,51 23,78	23,645 ± 0,135	1,77E+00 ± 3,45E-03	3,55E+00 ± 3,61E-01
Lower Leaves	5-3	2020-06-15	21,45 21,51	21,48 ± 0,03	9,20E+03 ± 02E+02	23,62 22,95	23,285 ± 0,335	2,30E+00 ± 1,12E-02	4,01E+03 ± 8,17E+01
Roots	23-3	2020-06-15	26,38 25,70	26,04 ± 0,34	4,22E+02 ± 98E+00	23,02 23,09	23,055 ± 0,035	2,28E+00 ± 1,16E-03	1,85E+04 ± 4,30E+01
Roots	21-1	2020-06-15	22,47 22,55	22,51 ± 0,04	4,59E+03 ± 01E+02	23,6 23,56	23,58 ± 0,02	1,55E+00 ± 4,53E-04	2,96E+05 ± 8,00E+01
Roots	6-3	2020-06-15	22,46 22,44	22,45 ± 0,01	4,78E+03 ± 32E+00	22,64 22,65	22,645 ± 0,005	3,07E+00 ± 3,36E-04	1,56E+05 ± 1,05E+01
Roots	11-3	2020-06-15	29,64 29,27	29,455 ± 0,185	4,19E+01 ± 05E+00	22,9 23,02	22,96 ± 0,06	2,44E+00 ± 2,14E-03	1,72E+03 ± 2,16E+00
Roots	5-3	2020-06-15	23,51 23,47	23,49 ± 0,02	2,37E+03 ± 32E+00	22,8 22,83	22,815 ± 0,015	2,71E+00 ± 5,94E-04	8,72E+04 ± 1,18E+01
Apex	13-5	2020-06-19	27,81 27,48	27,645 ± 0,165	1,43E+02 ± 16E+00	22,98 22,92	22,95 ± 0,03	2,92E+00 ± 1,26E-03	4,88E+01 ± 5,46E+00
Apex	10-1	2020-06-19	18,81 18,76	18,785 ± 0,025	5,69E+04 ± 10E+02	22,96 22,96	22,96 ± 0,01	2,90E+00 ± 2,09E-04	1,96E+04 ± 3,32E+02
Apex	21-5	2020-06-19	21,62 21,58	21,6 ± 0,02	8,49E+03 ± 01E+02	23,05 23,03	23,04 ± 0,01	2,74E+00 ± 3,94E-04	3,10E+03 ± 4,19E+01
Apex	6-4	2020-06-19	19,47 19,56	19,515 ± 0,045	3,47E+04 ± 11E+02	22,48 22,52	22,5 ± 0,02	4,04E+00 ± 1,16E-03	8,60E+03 ± 2,62E+02
Apex	19-6	2020-06-19	22,3 22,42	22,36 ± 0,06	5,08E+03 ± 02E+02	22,96 23,56	23,26 ± 0,3	2,34E+00 ± 1,02E-02	2,17E+03 ± 8,85E+01
Upper Leaves	13-5	2020-06-19	24,69 24,6	24,665 ± 0,025	1,07E+03 ± 18E+00	23,8 23,78	23,79 ± 0,01	1,60E+00 ± 2,30E-04	6,69E+02 ± 1,13E+01
Upper Leaves	10-1	2020-06-19	18,25 18,3	18,265 ± 0,015	8,09E+04 ± 08E+02	23,86 23,97	23,915 ± 0,055	1,46E+00 ± 1,16E-03	5,54E+04 ± 5,62E+02
Upper Leaves	21-5	2020-06-19	24,6 24,5	24,57 ± 0,03	1,14E+03 ± 23E+00	24,49 23,94	24,215 ± 0,275	1,18E+00 ± 4,68E-03	9,69E+02 ± 1,97E+01
Upper Leaves	6-4	2020-06-19	20,64 20,0	20,325 ± 0,315	2,01E+04 ± 43E+02	23,83 23,63	23,73 ± 0,1	1,67E+00 ± 2,40E-03	1,21E+04 ± 2,59E+03
Upper Leaves	19-6	2020-06-19	21,53 21,5	21,535 ± 0,01	8,87E+03 ± 30E+00	24,51 24,72	24,615 ± 0,105	8,82E-01 ± 1,33E-03	1,00E+04 ± 3,40E+01
Lower Leaves	13-5	2020-06-19	38,24 32,50	35,37 ± 2,87	7,69E-01 ± 03E+00	22,92 22,9	22,91 ± 0,01	3,01E+00 ± 4,33E-04	2,56E-01 ± 8,72E-01
Lower Leaves	10-1	2020-06-19	24,52 24,57	24,545 ± 0,025	1,16E+03 ± 20E+00	23,73 23,65	23,69 ± 0,04	1,72E+00 ± 9,87E-04	6,75E+02 ± 1,14E+01
Lower Leaves	21-5	2020-06-19	24,45 24,43	24,44 ± 0,01	1,24E+03 ± 08E+00	23,66 23,48	23,57 ± 0,09	1,87E+00 ± 2,42E-03	6,65E+02 ± 4,50E+00
Lower Leaves	6-4	2020-06-19	19,56 19,56	19,56 ± 0,01	3,37E+04 ± 02E+02	23,57 22,83	23,2 ± 0,37	2,44E+00 ± 1,31E-02	1,38E+04 ± 9,35E+01
Lower Leaves	19-6	2020-06-19	22,3 22,33	22,315 ± 0,015	5,23E+03 ± 53E+00	22,82 23,49	23,155 ± 0,335	2,52E+00 ± 1,23E-02	2,08E+03 ± 2,12E+01
Roots	13-5	2020-06-19	33,55 33,49	33,52 ± 0,03	2,69E+00 ± 05E-02	22,79 22,64	22,715 ± 0,075	2,92E+00 ± 3,20E-03	9,20E+01 ± 1,87E-02
Roots	10-1	2020-06-19	20,41 20,50	20,455 ± 0,045	1,84E+04 ± 06E+02	23,08 23,62	23,35 ± 0,27	1,84E+00 ± 7,28E-03	1,00E+06 ± 3,06E+02
Roots	21-5	2020-06-19	33,86 32,35	33,105 ± 0,755	3,56E+00 ± 02E+00	22,86 22,78	22,82 ± 0,04	2,70E+00 ± 1,58E-03	1,32E+02 ± 7,01E-01
Roots	6-4	2020-06-19	21,43 21,47	21,45 ± 0,02	9,39E+03 ± 01E+02	22,64 22,56	22,6 ± 0,04	3,17E+00 ± 1,85E-03	2,96E+05 ± 4,00E+01
Roots	19-6	2020-06-19	19,63 20,38	20,005 ± 0,375	2,49E+04 ± 64E+02	22,11 22,63	22,37 ± 0,26	3,75E+00 ± 1,43E-02	6,65E+05 ± 1,71E+03
Apex	19-2	2020-06-26	18,5 18,44	18,47 ± 0,03	7,04E+04 ± 14E+02	23,85 23,94	23,895 ± 0,045	1,48E+00 ± 9,59E-04	4,76E+04 ± 9,65E+02
Apex	23-4	2020-06-26	17,82 17,76	17,79 ± 0,03	1,12E+05 ± 23E+02	23,82 23,66	23,74 ± 0,08	1,66E+00 ± 1,91E-03	6,74E+04 ± 1,37E+03
Apex	4-2	2020-06-26	18,75 18,70	18,725 ± 0,025	5,93E+04 ± 10E+02	23,5 23,85	23,675 ± 0,175	1,73E+00 ± 4,38E-03	3,42E+04 ± 5,79E+02
Apex	10-4	2020-06-26	17 16,74	16,87 ± 0,13	2,08E+05 ± 02E+04	23,78 23,66	23,72 ± 0,06	1,68E+00 ± 1,45E-03	1,24E+05 ± 1,09E+04
Apex	5-1	2020-06-26	14,9 15,67	15,285 ± 0,385	6,07E+05 ± 16E+04	23,12 23,1	23,11 ± 0,01	2,60E+00 ± 3,75E-04	2,33E+05 ± 6,13E+04
Upper Leaves	19-2	2020-06-26	17,55 17,2	17,395 ± 0,155	1,46E+05 ± 02E+04	23,82 23,7	23,76 ± 0,06	1,63E+00 ± 1,41E-03	8,93E+04 ± 9,38E+03
Upper Leaves	23-4	2020-06-26	17,71 17,7	17,695 ± 0,015	1,19E+05 ± 12E+02	24,53 24,6	24,565 ± 0,035	9,15E-01 ± 4,61E-04	1,30E+05 ± 1,32E+03
Upper Leaves	4-2	2020-06-26	17,77 17,7	17,73 ± 0,04	1,16E+05 ± 31E+02	24,64 24,67	24,655 ± 0,015	8,57E-01 ± 1,85E-04	1,35E+05 ± 3,66E+03
Upper Leaves	10-4	2020-06-26	17,08 17,1	17,07 ± 0,01	1,81E+05 ± 12E+02	24,55 24,6	24,575 ± 0,025	9,08E-01 ± 3,27E-04	2,00E+05 ± 1,35E+03
Upper Leaves	5-1	2020-06-26	16,79 16,8	16,805 ± 0,015	2,17E+05 ± 22E+02	24,51 24,43	24,47 ± 0,04	9,79E-01 ± 5,64E-04	2,22E+05 ± 2,25E+03
Lower Leaves	19-2	2020-06-26	17,76 18,27	18,015 ± 0,255	9,58E+04 ± 02E+04	23,05 23,07	23,06 ± 0,01	2,70E+00 ± 3,88E-04	3,55E+04 ± 6,15E+03
Lower Leaves	23-4	2020-06-26	18,64 18,53	18,585 ± 0,055	6,52E+04 ± 24E+02	23,83 23,79	23,81 ± 0,02	1,57E+00 ± 4,53E-04	4,14E+04 ± 1,54E+03
Lower Leaves	4-2	2020-06-26	19 19,12	19,06 ± 0,06	4,73E+04 ± 19E+02	23,81 23,9	23,855 ± 0,045	1,52E+00 ± 9,87E-04	3,10E+04 ± 1,26E+03
Lower Leaves	10-4	2020-06-26	19,01 18,50	18,755 ± 0,255	5,81E+04 ± 01E+04	23,53 23,52	23,525 ± 0,005	1,93E+00 ± 1,39E-04	3,01E+04 ± 5,21E+03
Lower Leaves	5-1	2020-06-26	18,91 19,01	18,96 ± 0,05	5,06E+04 ± 17E+02	23,65 23,46	23,555 ± 0,095	1,89E+00 ± 2,59E-03	2,67E+04 ± 9,05E+02
Roots	19-2	2020-06-26	20,42 20,41	20,415 ± 0,005	1,89E+04 ± 64E+00	23,82 23,99	23,905 ± 0,085	1,22E+00 ± 1,52E-03	1,54E+06 ± 5,23E+01
Roots	23-4	2020-06-26	21,44 21,46	21,45 ± 0,01	9,39E+03 ± 64E+00	24,04 24,03	24,035 ± 0,005	1,11E+00 ± 1,22E-04	8,44E+05 ± 5,70E+01
Roots	4-2	2020-06-26	22,35 22,38	22,365 ± 0,015	5,06E+03 ± 51E+00	24,78 24,96	24,87 ± 0,09	6,05E-01 ± 7,96E-04	8,36E+05 ± 8,49E+01
Roots	10-4	2020-06-26	20,88 20,73	20,805 ± 0,075	1,45E+04 ± 07E+02	24,03 24,02	24,025 ± 0,005	1,12E+00 ± 8,19E-05	1,30E+06 ± 6,57E+02
Roots	5-1	2020-06-26	20,43 20,37	20,4 ± 0,03	1,91E+04 ± 04E+02	23,92 23,84	23,88 ± 0,04	1,25E+00 ± 7,28E-04	1,53E+06 ± 3,11E+02
Apex	19-4	2020-07-03	15,73 16,03	15,88 ± 0,15	4,06E+05 ± 04E+04	25,82 25,65	25,735 ± 0,085	3,94E-01 ± 4,82E-04	1,03E+06 ± 1,05E+05
Apex	3-6	2020-07-03	14,91 14,98	14,945 ± 0,035	7,63E+05 ± 02E+04	23,62 23,76	23,69 ± 0,07	1,72E+00 ± 1,73E-03	4,45E+05 ± 1,05E+04
Apex	19-1	2020-07-03	15,71 15,78	15,745 ± 0,035	4,44E+05 ± 01E+04	23,65 23,54	23,595 ± 0,055	1,84E+00 ± 1,45E-03	2,42E+05 ± 5,73E+03
Apex	6-5	2020-07-03	15,61 15,60	15,605 ± 0,01	4,89E+05 ± 17E+02	23,77 23,81	23,79 ± 0,02	1,60E+00 ± 4,59E-04	3,06E+05 ± 1,03E+03
Apex	11-8	2020-07-03	14,08 14,69	14,385 ± 0,305	1,11E+06 ± 23E+04	23,02 22,66	22,84 ± 0,18	3,16E+00 ± 8,21E-03	3,52E+05 ± 7,34E+04
Upper Leaves	19-4	2020-07-03	16,76 16,3	16,51 ± 0,25	2,65E+05 ± 04E+04	24,47 24,77	24,62 ± 0,15	8,79E-01 ± 1,90E-03	3,01E+05 ± 5,13E+04
Upper Leaves	3-6	2020-07-03	16,99 16,3	16,65 ± 0,34	2,41E+05 ± 06E+04	24,95 24,72	24,835 ± 0,115	7,53E-01 ± 1,25E-03	3,20E+05 ± 7,43E+04
Upper Leaves	19-1	2020-07-03	17,18 17,3	17,215 ± 0,035	1,65E+05 ± 39E+02	23,9 24,01	23,955 ± 0,055	1,42E+00 ± 1,12E-03	1,16E+05 ± 2,75E+03
Upper Leaves	6-5	2020-07-03	17,7 17,2	17,43 ± 0,27	1,42E+05 ± 03E+04	24,8 24,63	24,715 ± 0,085	8,21E-01 ± 1,00E-03	1,73E+05 ± 3,18E+04
Upper Leaves	11-8	2020-07-03	17,02 17,0	17,015 ± 0,01	1,88E+05 ± 06E+02	24,58 24,53	24,555 ± 0,025	9,21E-01 ± 3,31E-04	2,04E+05 ± 6,91E+02
Lower Leaves	19-4	2020-07-03	18,61 18,60	18,605 ± 0,01	6,43E+04 ± 02E+02	23,74 23,79	23,765 ± 0,025	1,63E+00 ± 5,85E-04	3,95E+04 ± 1,34E+02
Lower Leaves	3-6	2020-07-03	20,36 20,41	20,385 ± 0,025	1,93E+04 ± 03E+02	23,78 23,85	23,815 ± 0,035	1,57E+00 ± 7,90E-04	1,23E+04 ± 2,08E+02
Lower Leaves	19-1	2020-07-03	19,25 19,54	19,395 ± 0,145	3,77E+04 ± 37E+02	23,47 23,6	23,535 ± 0,065	1,92E+00 ± 1,79E-03	1,96E+04 ± 1,93E+03
Lower Leaves	6-5	2020-07-03	19,91 20,01	19,96 ± 0,05	2,57E+04 ± 09E+02	23,67 24,41	24,04 ± 0,37	1,33E+00 ± 7,18E-03	1,93E+04 ± 6,55E+02
Lower Leaves	11-8	2020-07-03	17,59 17,59	17,59 ± 0,01	1,28E+05 ± 04E+02	23,57 23,44	23,505 ± 0,065	1,96E+00 ± 1,83E-03	6,51E+04 ± 2,20E+02
Roots	19-4	2020-07-03	20,43 20,45	20,44 ± 0,01	1,86E+04 ± 01E+02	23,71 23,89	23,8 ± 0,09	1,32E+00 ± 1,74E-03	1,41E+06 ± 9,52E+01
Roots	3-6	2020-07-03	19,5 19,42	19,46 ± 0,04	3,61E+04 ± 10E+02	24,02 23,66	23,84 ± 0,18	1,28E+00 ± 3,38E-03	2,81E+06 ± 7,62E+02
Roots	19-1	2020-07-03	20,6 20,61	20,605 ± 0,01	1,66E+04 ± 56E+00	23,71 23,54	23,625 ± 0,085	1,50E+00 ± 1,86E-03	1,11E+06 ± 3,75E+01
Roots	6-5	2020-07-03	20,5 20,51	20,505 ± 0,005	1,78E+04 ± 60E+00	23,6 23,6	23,6 ± 0,01	1,53E+00 ± 1,22E-03	1,16E+06 ± 3,94E+01
Roots	11-8	2020-07-03	19,5 19,49	19,495 ± 0,005	3,52E+04 ± 01E+02	22,95 22,89	22,92 ± 0,03	2,51E+00 ± 1,10E-03	1,40E+06 ± 4,74E+01
Apex	3-2	2020-07-10	15,06 15,69	15,375 ± 0,315	5,71E+05 ± 12E+04	23,58 23,58	23,58 ± 0,01	1,86E+00 ± 1,34E-04	3,07E+05 ± 6,59E+04
Apex	13-7	2020-07-10	14,73 14,90	14,815 ± 0,085	8,33E+05 ± 05E+04	23,57 23,64	23,605 ± 0,035	1,82E+00 ± 9,18E-04	4,57E+05 ± 2,63E+04
Apex	3-1	2020-07-10	14,95 14,97	14,96 ± 0,01	7,56E+05 ± 51E+02	23,74 23,61	23,675 ± 0,065	1,73E+00 ± 1,62E-03	4,36E+05 ± 2,95E+03
Apex	15-3	2020-07-10	15,73 15,71	15,72 ± 0,01	4,52E+05 ± 31E+02	22,89 22,69	22,79 ± 0,1	3,28E+00 ± 4,72E-03	1,38E+05 ± 9,33E+02
Apex	11-6	2020-07-10	14,04 14,00	14,02 ± 0,02	1,43E+06 ± 02E+04	22,62 22,73	22,675 ± 0,055	3,56E+00 ± 2,82E-03	4,01E+05 ± 5,42E+03
Upper Leaves	3-2	2020-07-10	17,59 17,6	17,615 ± 0,025	1,26E+05 ± 21E+02	23,94 23,81	23,875 ± 0,065	1,50E+00 ± 1,41E-03	8,36E+04 ± 1,41E+03
Upper Leaves	13-7	2020-07-10	15,96 15,8	15,9 ± 0,06	4,00E+05 ± 02E+04	24,53 24,74	24,635 ± 0,105	8,70E-01 ± 1,31E-03	4,60E+05 ± 1,87E+04
Upper Leaves	3-1	2020-07-10	17,68 17,7	17,705 ± 0,025	1,18E+05 ± 20E+02	23,67 23,78	23,725 ± 0,055	1,67E+00 ± 1,32E-03	7,06E+04 ± 1,19E+03
Upper Leaves	15-3	2020-07-10	17,07 17,1	17,095 ± 0,025	1,78E+05 ± 30E+02	23,76 23,88	23,82 ± 0,06	1,56E+00 ± 1,35E-03	1,14E+05 ± 1,93E+03
Upper Leaves	11-6	2020-07-10	16,84 16,1	16,485 ± 0,355	2,69E+05 ± 07E+04	24,51 24,51	24,51 ± 0,01	9,52E-01 ± 6,84E-05	2,83E+05 ± 6,86E+04
Lower Leaves	3-2	2020-07-10	17,56 17,57	17,565 ± 0,005	1,30E+05 ± 04E+02	23,53 23,42	23,475 ± 0,055	2,00E+00 ± 1,58E-03	6,48E+04 ± 2,19E+02
Lower Leaves	13-7	2020-07-10	16,83 16,90	16,865 ± 0,035	2,08E+05 ± 49E+02	23,59 23,72	23,655 ± 0,065	1,76E+00 ± 1,65E-03	1,18E+05 ± 2,81E+03
Lower Leaves	3-1	2020-07-10	17,66 18,37	18,015 ± 0,355	9,58E+04 ± 02E+04	23,85 23,62	23,735 ± 0,115	1,66E+00 ± 2,75E-03	5,77E+04 ± 1,40E+04
Lower Leaves	15-3	2020-07-10	17,59 17,61	17,6 ± 0,01	1,27E+05 ± 09E+02	23,57 23,7	23,635 ± 0,065	1,79E+00 ± 1,67E-03	7,10E+04 ± 4,81E+02
Lower Leaves	11-6	2020-07-10	17,59 17,59	17,59 ± 0,01	1,28E+05 ± 04E+02	22,96 23,51	23,235 ± 0,275	2,38E+00 ± 9,48E-03	5,36E+04 ± 1,82E+02
Roots	3-2	2020-07-10	20,44 20,42	20,43 ± 0,01	1,87E+04 ± 01E+02	23,65 23,78	23,715 ± 0,065	1,41E+00 ± 1,33E-03	1,33E+06 ± 9,01E+01
Roots	13-7	2020-07-10	19,5 19,44	19,47 ± 0,03	3,58E+04 ± 07E+02	23,17 23	23,085 ± 0,085	2,23E+00 ± 2,77E-03	1,61E+06 ± 3,27E+02
Roots	3-1	2020-07-10	19,41 19,41	19,41 ± 0,01	3,73E+04 ± 01E+02	22,72 22,67	22,695 ± 0,025	2,96E+00 ± 1,08E-03	1,26E+06 ± 4,26E+01
Roots	15-3	2020-07-10	19,6 19,63	19,615 ± 0,015	3,25E+04 ± 03E+02	23,06 23,56	23,31 ± 0,25	1,89E+00 ± 6,94E-03	1,72E+06 ± 1,75E+02
Roots	11-6	2020-07-10	19,49 19,45	19,47 ± 0,02	3,58E+04 ± 05E+02	22,95 22,89	22,92 ± 0,03	2,51E+00 ± 1,10E-03	1,43E+06 ± 1,93E+02
Apex	13-4	2020-07-24	15,11 15,08	15,095 ± 0,015	6,90E+05 ± 70E+02	23,49 22,99	23,24 ± 0,25	2,37E+00 ± 8,57E-03	2,91E+05 ± 2,96E+03
Apex	4-1	2020-07-24	15,07 14,84	14,955 ± 0,115	7,58E+05 ± 06E+04	23,77 23,74	23,755 ± 0,015	1,64E+00 ± 3,53E-04	4,63E+05 ± 3,60E+04
Apex	10-6	2020-07-24	14,93 14,84	14,885 ± 0,045	7,95E+05 ± 02E+04	22,62 23,37	22,995 ± 0,375	2,83E+00 ± 1,54E-02	2,81E+05 ± 8,60E+03
Apex	17-1	2020-07-24	15,07 15,11	15,09 ± 0,02	6,92E+05 ± 94E+02	24,05 23,99	24,02 ± 0,03	1,35E+00 ± 5,84E-04	5,11E+05 ± 6,91E+03
Apex	13-2	2020-07-24	16,03 16,02	16,025 ± 0,005	3,68E+05 ± 12E+02	25,02 24,98	25 ± 0,02	6,69E-01 ± 1,92E-04	5,50E+05 ± 1,86E+03
Upper Leaves	13-4	2020-07-24	15,11 15,1	15,095 ± 0,015	6,90E+05 ± 70E+02	24,35 23,71	24,03 ± 0,32	1,34E+00 ± 6,24E-03	5,13E+05 ± 5,23E+03
Upper Leaves	4-1	2020-07-24	15,07 14,8	14,955 ± 0,115	7,58E+05 ± 06E+04	23,77 23,74	23,755 ± 0,015	1,64E+00 ± 3,53E-04	4,63E+05 ± 3,60E+04
Upper Leaves	10-6	2020-07-24	14,93 14,8	14,885 ± 0,045	7,95E+05 ± 02E+04	23,73 24,63	24,18 ± 0,45	1,21E+00 ± 7,95E-03	6,59E+05 ± 2,02E+04
Upper Leaves	17-1	2020-07-24	15,07 15,1	15,09 ± 0,02	6,92E+05 ± 94E+02	25,01 24,05	24,53 ± 0,48	9,38E-01 ± 6,61E-03	7,38E+05 ± 1,00E+04
Upper Leaves	13-2	2020-07-24	16,03 16,0	16,025 ± 0,005	3,68E+05 ± 12E+02	25,02 24,98	25 ± 0,02	6,69E-01 ± 1,92E-04	5,50E+05 ± 1,86E+03
Lower Leaves	13-4	2020-07-24	14,72 14,71	14,715 ± 0,01	8,92E+05 ± 30E+02	22,88 23,08	22,98 ± 0,1	2,86E+00 ± 4,12E-03	3,12E+05 ± 1,06E+03
Lower Leaves	4-1	2020-07-24	14,73 14,80	14,765 ± 0,035	8,62E+05 ± 02E+04	23,65 23,61	23,63 ± 0,02	1,79E+00 ± 5,15E-04	4,81E+05 ± 1,14E+04
Lower Leaves	10-6	2020-07-24	14,11 14,14	14,125 ± 0,015	1,33E+06 ± 01E+04	22,92 23,5	23,21 ± 0,29	2,42E+00 ± 1,02E-02	5,48E+05 ± 5,58E+03
Lower Leaves	17-1	2020-07-24	14,84 14,71	14,775 ± 0,065	8,56E+05 ± 04E+04	24,01 23,65	23,83 ± 0,18	1,55E+00 ± 4,03E-03	5,52E+05 ± 2,43E+04
Lower Leaves	13-2	2020-07-24	14,71 16,78	15,745 ± 1,035	4,44E+05 ± 34E+04	24,79 24,65	24,72 ± 0,07	8,18E-01 ± 8,24E-04	5,43E+05 ± 4,12E+05
Roots	13-4	2020-07-24	18,65 18,59	18,62 ± 0,03	6,36E+04 ± 13E+02	22,74 22,77	22,755 ± 0,015	2,83E+00 ± 6,20E-04	2,25E+06 ± 4,56E+02
Roots	4-1	2020-07-24	18,65 18,66	18,655 ± 0,005	6,21E+04 ± 02E+02	22,68 22,66	22,67 ± 0,01	3,02E+00 ± 4,40E-04	2,06E+06 ± 6,97E+01
Roots	10-6	2020-07-24	18,59 18,62	18,605 ± 0,015	6,43E+04 ± 07E+02	22,76 22,85	22,805 ± 0,045	2,73E+00 ± 1,80E-03	2,35E+06 ± 2,39E+02
Roots	17-1	2020-07-24	18,65 18,64	18,645 ± 0,01	6,26E+04 ± 02E+02	22,8 22,72	22,76 ± 0,04	2,82E+00 ± 1,65E-03	2,22E+06 ± 7,49E+01
Roots	13-2	2020-07-24	18,73 18,71	18,72 ± 0,01	5,95E+04 ± 04E+02	22,67 22,73	22,7 ± 0,03	2,95E+00 ± 1,29E-03	2,02E+06 ± 1,36E+02

## Sheet: S2
"Spatiotemporal and quantitative monitoring of the fate of 'Candidatus Phytoplasma solani' in tomato plants infected by grafting" Gaia Carminati, Vittorio Brusa, Alberto Loschi, Paolo Ermacora and Marta Martini* * Correspondence: marta.martini@uniud.it
Table S2: levels of the custom made indicator (i) used to evaluate the level of infection and heatmap generated by using a cutoff of Ct=35 and percentage of infection PP=35% with a maximum of infection of Ct=15 and PP=100%
i values
Sampling	i Roots	i Graft Leaf	i 1st Leaf	i 2nd Leaf	i 3rd Leaf	i 4th Leaf	i 5th Leaf	i 6th Leaf	i 7th Leaf	i 8th Leaf	i Apex
09/06/2020 12 dpi	1.64	1.58	0.29	0.29	0.91	1.88					0.98
12/06/2020 15 dpi	3.26	0.84	0.43	0	1.48	2.92	2.58				2.37
15/06/2020 18 dpi	4.67	2.29	1.01	2.12	3.37	3.34	3.8				3.19
19/06/2020 22 dpi	2.85	1.3	0.41	1.64	2.14	2.54	3.08				2.63
26/06/2020 29 dpi	6.54	2.69	4.74	5.13	5.32	5.41	5.41	5.05			5.26
03/07/2020 36 dpi	7.04	4.7	4.7	4.7	4.95	4.95	5.21	5.21	5.75	5.75	5.75
10/07/2020 43 dpi	7.11	3.47	4.81	4.8	5.21	5.21	5.13	5.13	5.35	5.35	5.85
24/07/2020 57 dpi	7.76	6.02	6.02	6.02	6.02	6.02	5.81	5.81	5.81	5.81	5.81
Heatmap
Sampling	i Roots	i Graft Leaf	i 1st Leaf	i 2nd Leaf	i 3rd Leaf	i 4th Leaf	i 5th Leaf	i 6th Leaf	i 7th Leaf	i 8th Leaf	i Apex
09/06/2020 12 dpi
12/06/2020 15 dpi
15/06/2020 18 dpi
19/06/2020 22 dpi
26/06/2020 29 dpi
03/07/2020 36 dpi
10/07/2020 43 dpi
24/07/2020 57 dpi
